# Supplementary material for: Adsorption of K Ions on Single-Layer GeC for Potential Anode of K Ion Batteries
Source: Nanomaterials (Basel). 2021 Jul 24;11(8):1900. doi: 10.3390/nano11081900 (PMC8401946; doi:10.3390/nano11081900)
Supplement: Supplementary file 1 [file nanomaterials-11-01900-s001.zip]

Archive with 1 entries (1 files):
- nanomaterials-1278280-supplementary.pdf
